# Supplementary material for: Improved Detection of in vivo Human NK Cell-Mediated Antibody-Dependent Cellular Cytotoxicity Using a Novel NOG-FcγR-Deficient Human IL-15 Transgenic Mouse
Source: Front Immunol. 2020 Oct 7;11:532684. doi: 10.3389/fimmu.2020.532684 (PMC7577188; doi:10.3389/fimmu.2020.532684)
Supplement: Supplementary file 2 [file Table_2.XLSX]

## Sheet: Raw data Figure 2A
				Day										Day
				d7	d11	d14	d18	d21						d7	d11	d14	d18	d21
	NOG-FcγR+/-	Saline	Exp.1	98.8	137.3	253.1	499.4	1150.5			NOG-FcγR-/-	Saline	Exp.1	97.6	99.8	169	350.4	673.7
				116.1	73.8	230.7	213.4	468.5						131.4	77.2	116.6	278.3	276.8
				64.8	41.6	213.4	480.6	1145.5						113.1	117	292	501	856.3
			Exp2	121.104	242.47	516.304	1032.93	1560.55					Exp.2	112.896	183.299	306.128	654.336	805.562
				93.775	373.498	686.816	1261.94	2059.55						75.843	128.774	432.894	521.46	823.154
				90.75	116.032	215.6	323.438	654.336						119.164	288.684	490.398	778.752	1169.62
			Exp.3	155.682	416.295	771.75	1769.41	2182.51					Exp.3	135.759	508.07	744.562	1154.74	1814.37
				132.095	182.952	586.109	1072.35	2157.65						88.938	173.822	232.186	442.307	675.774
				144.663	311.15	643.452	1230.55	2055.16						149.504	237.162	602.774	777.6	1372.26
				159.528	222.188	452.692	717.754	948.528						127.832	236.927	499.488	1173.7	2212.85
				117.212	222.912	355.914	603.45	988.768				Trastuzumab	Exp.1	92.5	102.9	212.5	359.9	809.1
		Trastuzumab	Exp.1	100	131.1	101.9	129.6	271.1						80.2	95.3	276.8	451.2	1030.4
				96.3	83.2	73	39.8	78						104.4	70.3	241.8	423.9	1061.2
				78.3	42.4	0	0	0						110.5	74.1	98.7	257	487.1
				143	60.7	115.2	149.9	396.1					Exp.2	96.8	157.504	286.432	301.35	600.848
				116.6	51.8	42.5	45.6	88.9						105.056	106.742	81.9315	261.075	313.912
			Exp.2	118.354	202.343	410.478	617.472	1009.79						202.752	329.232	590.115	873.176	1525.24
				150.822	97.216	102.06	107.388	164.405						115.2	147.875	277.05	357.081	784.103
				83.824	144.652	275.625	588.956	916.903					Exp.3	92.5965	217.8	529.2	884.736	1390.57
				96.8	131.072	169.884	443.576	946.832						119.422	368.082	784.08	1435.48	1950.2
			Exp.3	126.711	179.974	212.341	253.629	406.802						131.196	291.688	534.668	1084.45	1821.86
				91.2925	146.072	257.911	487.35	804.65						239.968	383.116	665.364	892.436	1709.58
				118.588	145.8	309.016	485.675	1097.71			Average	Saline		115.204	205.074	388.603	663.26	1068.04
				115.182	132.54	214.704	459.714	896.538				Trastuzumab		124.216	195.387	381.553	631.815	1123.68
				113.4	100.352	215.493	434.956	691.432			S.D.	Saline		22.5962	126.186	200.002	310.899	584.959
	Average	Saline		117.683	212.745	447.803	836.838	1397.41				Trastuzumab		48.0171	118.028	229.654	387.687	548.348
		Trastuzumab		110.655	117.802	178.579	303.115	554.94			p-value (2way ANOVA, Sidak's multuple comparisons test using 'Prism7')	Saline vs Trastuzumab		>0.9999	>0.9999	>0.9999	0.9998	0.9969
	S.D.	Saline		29.3175	119.4	206.529	475.5	632.453
		Trastuzumab		21.0424	47.3243	113.576	220.367	393.861
	p-value (2way ANOVA, Sidak's multuple comparisons test using 'Prism7')	Saline vs Trastuzumab		>0.9999	0.9336	0.1104	<0.0001 *	<0.0001*			Rpeated measure ANOVA with Sidak's multiple comparison test (* p<0.0001)

## Sheet: Raw data Figure 2C
			Non-Treatment		Daudi-transplantated
			NOG	NOG-FcγR-/-	NOG-FcγR+/-				NOG-FcγR-/-
					Rtx. (-)		Rtx. (+)		Rtx. (-)				Rtx. (+)
					Exp.1	Exp.4	Exp.1	Exp.4	Exp.1	Exp.2	Exp.3	Exp.4	Exp.1	Exp.3	Exp.4
			0.205	0.234	0.489	0.849	0.291	0.189	0.481	0.531	0.798	0.74	0.508	0.42	0.327
			0.204	0.174	0.427	0.752	0.255	0.202	0.463	0.644	0.734	0.751	0.49	0.467	0.364
			0.229	0.227	0.466	0.857	0.205	0.181		0.362	0.845	0.61	0.611	0.39	0.375
			0.259	0.188	0.412	0.808	0.169	0.197		0.435	0.695	0.645	0.526	0.64	0.427
			0.197	0.175	0.56	0.663	0.279	0.172		0.533	0.655	0.573		0.648	0.445
			0.189	0.23	0.522	0.62	0.255	0.211		0.603	0.705	0.715		0.326	0.473
				0.186		0.86		0.209			0.614	0.705		0.358	0.432
				0.224		0.769		0.167			0.783	0.625		0.491	0.385
				0.177		0.749		0.212			0.621	0.725		0.578	0.459
				0.179		0.742		0.189			0.687	0.696		0.687	0.4
				0.251		0.603						0.637			0.338
				0.248		0.564						0.566			0.538
				0.252								0.643			0.388
				0.259								0.624			0.408
				0.257
				0.236
	Average	Each Exp.	0.213833	0.218562	0.479333	0.736333	0.242333	0.1929	0.472	0.518	0.7137	0.661071	0.53375	0.5005	0.411357
		Total			0.650667		0.211438		0.621611				0.460679
	S.D.	Each Exp.	0.0258644	0.0327556	0.0563406	0.102504	0.0464873	0.0160931	0.0127279	0.104614	0.0765057	0.0605773	0.053556	0.130241	0.0564005
		Total			0.152555		0.0385573		0.107989				0.100719
									p-value (2way ANOVA, Sidak's multuple comparisons test using 'Prism7')			NOG-FcγR+/-		NOG-FcγR-/-
												Rtx. (-)	Rtx. (+)	Rtx. (-)	Rtx. (+)
									NOG-FcγR+/-		Rtx. (-)		<0.0001*	0.9994	<0.0001*
											Rtx. (+)			<0.0001*	<0.0001*
									NOG-FcγR-/-		Rtx. (-)				<0.0001*
											Rtx. (+)
									Two-way ANOVA with Sidak's multiple comparison test (*p<0.0001)

## Sheet: Raw data Figure 3B
		NOG-hIL-15 Tg								NOG-FcγR-/-, hIL-15 Tg
		Saline		ExpNK+Saline		Rtx.		ExpNK+Rtx.		Saline		ExpNK+Saline		Rtx.		ExpNK+Rtx.
		Exp.1	Exp.2	Exp.1	Exp.2	Exp.1	Exp.2	Exp.1	Exp.2	Exp.1	Exp.2	Exp.1	Exp.2	Exp.1	Exp.2	Exp.1	Exp.2
		0.562	0.508	0.51	0.476	0.221	0.194	0.157	0.203	0.524	0.47	0.651	0.468	0.577	0.247	0.381	0.254
		0.558	0.496	0.44	0.558	0.229	0.219	0.158	0.223	0.62	0.46	0.631	0.411	0.476	0.335	0.434	0.188
			0.546	0.521	0.551	0.196	0.203	0.184	0.155	0.659	0.253	0.497	0.282	0.473	0.203	0.277	0.19
			0.559	0.506	0.476	0.235	0.181	0.195	0.186	0.625	0.436	0.654	0.345	0.516	0.236	0.252	0.222
			0.5		0.442		0.203		0.192	0.665	0.429	0.502	0.463	0.575	0.219	0.459	0.212
			0.417		0.484		0.189		0.222	0.654	0.429	0.54	0.399	0.475	0.292	0.446	0.196
			0.493		0.468		0.196		0.167		0.277		0.288	0.271	0.212	0.256	0.174
			0.52		0.49		0.176		0.189		0.515		0.255	0.296	0.219	0.212	0.225
	Average	0.5159		0.4935		0.2035		0.185917		0.501143		0.456143		0.351375		0.273625
	S.D.	0.0443407		0.0375754		0.0187447		0.0234151		0.134292		0.134564		0.138476		0.0984553
													Tukey's multiple comparisons test			p-value
																Kidney weight (g)
																NOG-hIL-15 Tg	NOG-FcγR-/-, hIL-15 Tg
													Saline	vs	Rtx.	<0.0001***	0.0044*
													Saline	vs	ExpNK	0.3718	0.5943
													Saline	vs	ExpNK+Rtx.	<0.0001***	<0.0001***
													Rtx.	vs	ExpNK	<0.0001***	0.073
													Rtx.	vs	ExpNK+Rtx.	0.5407	0.2346
													ExpNK	vs	ExpNK+Rtx.	<0.0001***	0.0004**
										Two-way ANOVA with Tukey's multiple comparison test (*p<0.005, **<0.001, ***p<0.0001)

## Sheet: Raw data Figure 3D
		NOG-hIL-15 Tg								NOG-FcγR-/-, hIL-15 Tg
		Saline		ExpNK+Saline		Rtx.		ExpNK+Rtx.		Saline		ExpNK+Saline		Rtx.		ExpNK+Rtx.
		Exp.1	Exp.2	Exp.1	Exp.2	Exp.1	Exp.2	Exp.1	Exp.2	Exp.1	Exp.2	Exp.1	Exp.2	Exp.1	Exp.2	Exp.1	Exp.2
		48.85	41.045	52.232	40.2	0.081	2.513	0.504	1.362	57.044	52.145	41.233	45.794	48.864	23.234	39.26	13.9
		49.143	43.945	49.515	49.761	0.065	5.411	1.142	1.663	58.228	49.334	43.343	57.541	42.273	29.019	31.857	21.317
			44.679	42.539	34.189	4.969	0.676	2.382	1.085	47.516	44.856	44.215	51.867	49.246	29.725	31.485	22.058
			35.612	40.879	49.549	15.935	2.057	2.712	0.479	45.794	67.346	44.093	53.942	44.016	22.222	29.44	20.193
			40.284		51.816		1.185		1.021	46.888	50.547	50.044	44.63	44.521	39.736	32.168	18.766
			49.552		49.154		1.608		1.08	49.238	59.581	51.443	52	41.356	41.743	36.46	17.638
			36.468		45.544		0.407		0.662		51.939		37.29	25.714	35.266	21.495	17.573
			40.441		57.458		1.138		0.972		51.827		49.486	25.122	42.407	30.936	21.548
			42.438		47.088		0.976		1.751		33.216		31.404		19.009		7.52
			46.586		42.87		3.936		1.088		33.892		38.175		17.485		7.615
			38.38		40.768		2.684		0.725		31.217		37.778		14.215		5.599
			54.063		50.697		0.155		1.501		41.698		34.592		12.569		9.306
			44.594		52.162		0.311		1.21		44.009		27.967		18.342		9.939
			50.571		57.603		0.485		1.937		49.88		38.059		17.046		9.04
			42.96		49.829		0.859		1.786		39.729		35.668		17.338		8.621
			49.105		47.391		1.899		1.788		48.185		39.271		22.616		10.026
	Average	46.0871		48.551		1.41312		1.47325		40.2282		35.3642		17.3275		8.45825
	S.D.	5.03985		5.3124		1.32951		0.425517		7.00706		3.91595		3.02985		1.48808
													Tukey's multiple comparisons test			p-value
																hCD20+ area (%)
																NOG-hIL-15 Tg	NOG-FcgR-/-, hIL-15 Tg
													Saline	vs	Rtx.	<0.0001***	<0.0001***
													Saline	vs	ExpNK	0.111	0.3899
													Saline	vs	ExpNK+Rtx.	<0.0001***	<0.0001***
													Rtx.	vs	ExpNK	<0.0001***	0.0001**
													Rtx.	vs	ExpNK+Rtx.	0.8745	0.0026*
													ExpNK	vs	ExpNK+Rtx.	<0.0001***	<0.0001***
										Two-way ANOVA with Tukey's multiple comparison test (*p<0.005, **<0.001, ***p<0.0001)
